# Supplementary material for: The Function of Different Subunits of the Molecular Chaperone CCT in the Microsporidium Nosema bombycis: NbCCTζ Interacts with NbCCTα
Source: J Fungi (Basel). 2024 Mar 20;10(3):229. doi: 10.3390/jof10030229 (PMC10971345; doi:10.3390/jof10030229)
Supplement: Supplementary file 1 [file jof-10-00229-s001.zip]

Archive with 3 entries (3 files):
- Figure S1.JPG
- Figure S2.png
- Table s1.pdf
